# Supplementary material for: Standardised data reporting from pre-hospital advanced airway management – a nominal group technique update of the Utstein-style airway template
Source: Scand J Trauma Resusc Emerg Med. 2018 Jun 4;26:46. doi: 10.1186/s13049-018-0509-y (PMC5987657; doi:10.1186/s13049-018-0509-y)
Supplement: Supplementary file 1 — Questionnaire first email round. (XLSX 24 kb) [file 13049_2018_509_MOESM1_ESM.xlsx]

## Sheet: template variables and QI
Revision of the template for uniform reporting of data from pre-hospital advanced airway management
Modified nominal groupe technique - Round 1						Dear expert, Please rate how important you find each of the suggested variables and quality indicators in the blue cells below.
Number	Data variable name	Type of data	Data variable categories or values	Definition of data variable (if relevant)	Source of data (if relevant)	RATE: 1 = totally disagree 2 = disagree 3 = undecided 4 = agree 5 = totally agree	CHANGE VARIABLE ? - Type YES if you decide change is mandated - Type NO if no changes are mandated	If YES to change: please suggest new variable	Additional Comments
TEMPLATE VARIABLES FOR UNIFORM REPORTING OF DATA FROM PRE-HOSPITAL ADVANCED AIRWAY MANAGEMENT
Core System Variables
1	Highest Level of EMS provider on scene	Ordinal	1 = EMS non-Paramedic 2 = EMS-Paramedic 3 = Nurse 4 = Physician 5 = Unknown	Highest level of EMS provider on scene, excluding any non-EMS personnel (bystanders, family, etc)	provider performing the intervention
2	Airway devices available on scene	Nominal	1 = Bag Mask Ventilation 2 = SAD 3 = ETT 4 = Surgical airway 5 = None 6 = Unknown	Airway devices available on scene and provider on-scene who knows how to use it (select all that apply)	provider performing the intervention
3	Drugs for airway management available on scene	Nominal	1 = Sedatives	Drugs used for airway management, available on scene and someone competent to administer them (select all that apply)	provider performing the intervention
			2 = NMBA
			3 = Analgesics/opioids
			4 = Local/topic anaesthetic
			5 = None
4	Main type of transportation	Nominal	1 = Ground ambulance	Main type of transportation vehicle (if multiple selected, vehicle used for the majority of the transportation phase)	provider performing the intervention
			2 = Helicopter ambulance
			3 = Fixed-wing ambulance
			4 = Private or public vehicle
			5 = Walk-in
			6 = Police
			7 = Other
			8 = Not transported
			9 = Unknown
5	Response time	Continuous	Minutes	Time from when the Emergency Medical Communication Centre operator initiates transmission of the dispatch message to the first resource/unit time of arrival on the scene of the first unit, as reported by the first unit	Emergency medical dispatch / HEMS database
Core Patient Variables
6	Co-morbidity	Ordinal	1 = No (ASA-PS = 1)	ASA-PS definition	provider performing the intervention
			2 = Yes (ASA-PS = 2-6)	1 = A normal healthy patient
			3 = Unknown	2 = A patient with mild systemic disease
				3 = A patient with severe systemic disease
				4 = A patient with severe systemic disease that is a constant threat to life
				5 = A moribund patient who is not expected to survive without the operation
				6 = A declared brain-dead patient whose organs are being removed for donor purposes
7	Age	Continuous	YY or MM	Years rounded down. Ages under 1 year are reported in decimals (e.g., 6 month = 0.5 year)	provider performing the intervention
8	Gender	Nominal	1 = Female	Patient gender	provider performing the intervention
			2 = Male
			3 = Unknown
9	Patient category	Nominal	1 = Blunt trauma (incl. burns and strangulation)	Dominating reason for emergency treatment	provider performing the intervention
			2 = Penetrating trauma
			3 = Non trauma (incl. drowning and asphyxia)
			4 = Unknown
10	Indication for airway intervention	Nominal	1 = Decreased level of consciousness	Dominating indication for airway intervention	provider performing the intervention
			2 = Hypoxemia
			3 = Ineffective ventilation
			4 = Existing airway obstruction
			5 = Impending airway obstruction
			6 = Combative or uncooperative
			7 = Relief of pain or distress
			8 = Cardiopulmonary arrest
			9 = Other, specify
11	Respiratory rate, initial	Continuous	Number/Not recorded	First value recorded by the EMS provider on scene	provider performing the intervention
12a	Systolic blood pressure, initial	Continuous	Number/Not recorded	First value recorded by the EMS provider on scene	provider performing the intervention
13a	Heart rate, initial	Continuous	Number/Not recorded	First value recorded by the EMS provider on scene	provider performing the intervention
14	GCS, initial (m/v/e)	Ordinal	Motor 1-6	First value recorded by the EMS provider on scene. See also GCS definitions	provider performing the intervention
			Verbal 1-5
			Eyes 1-4
			Not recorded
15a	SpO2, initial; state: with or without supplemental O2	Continuous and nominal	Number/Not recorded	First value recorded by the EMS provider on scene	provider performing the intervention
			1 = Without supplemental O2
			2 = With supplemental O2
			3 = Unknown if supplemental O2
Core Post-Intervention Variables
16	Post-intervention ventilation	Nominal	1 = Spontaneous	How is patient ventilated following airway management? If both spontaneous and controlled, choose mixed	provider performing the intervention
			2 = Controlled
			3 = Mixed
			4 = Unknown
12b	Post-intervention systolic blood pressure (SBP)	Continuous	Number/Not recorded	First value recorded by the EMS provider after finalised airway management	provider performing the intervention
15b	Post-intervention SpO2	Continuous	Number/Not recorded	First value recorded by the EMS provider after finalised airway management	provider performing the intervention
17a	Post-intervention EtCO2	Continuous	Number/Not recorded	First value recorded by the EMS provider after finalised airway management	provider performing the intervention
12c	Post-intervention SBP on arrival	Continuous	Number/Not recorded	First value recorded by the EMS provider after patient arrives at hospital	provider performing the intervention
13b	Post intervention heart rate	Continuous	Number/Not recorded	First value recorded by the EMS provider after finalised airway management	provider performing the intervention
15c	Post-intervention SpO2 on arrival	Continuous	Number/Not recorded	First value recorded by the EMS provider after patient arrives at hospital	provider performing the intervention
17b	Post-intervention EtCO2 on arrival	Continuous	Number/Not recorded	First value recorded by the EMS provider after patient arrives at hospital	provider performing the intervention
18	Survival status	Nominal	1 = Dead on-scene or on arrival	Patient survival status: EMS treatment and on arrival at hospital	provider performing the intervention
			2 = Alive on hospital arrival
			3 = Unknown
19	Attempts at airway intervention	Nominal	1 = One attempt	Number of attempts at securing the airway with a supraglottic airway device (SAD) or tracheal intubation (TI).	provider performing the intervention
			2 = Multiple attempts by one provider
			3 = Multiple attempts by two or more providers
			4 = Unknown
20	Complications	Nominal	1 = ETT misplaced in oesophagus	Problems and mechanical complications recognised on scene and caused by airway management. Physiologic complications (5, 6, and 7) are regarded as such if they were not present before airway intervention and were recorded during or immediately after airway management. The following definitions are used: hypoxia: SpO2 < 90%; bradycardia: pulse rate <60 bpm; hypotension: SBP < 90 mmHg	provider performing the intervention
			2 = ETT misplaced in right mainstem bronchus
			3 = Teeth trauma
			4 = Vomiting and/or aspiration
			5 = Hypoxia
			6 = Bradycardia
			7 = Hypotension
			8 = Other, define
			9 = None recorded
21	Drugs used to facilitate airway procedure	Nominal	1 = Sedatives	Drugs used to facilitate the airway intervention. Select all that apply	provider performing the intervention
			2 = NMBA
			3 = Analgesics/opioids
			4 = Local/topic anaesthetic
			5 = None
22	Intubation success	Nominal	1 = Success on first attempt	Successful intubation defined as tube verified in the trachea. An intubation attempt is defined as attempted laryngoscopy with the intent to intubate	provider performing the intervention
			2 = Success after more than one attempt and one rescuer
			3 = Success after more than one attempt and multiple rescuers
			3 = Not successful
23	Device used in successful airway management	Nominal	1 = Bag Mask Ventilation	Device used to manage successful airway or device in place when patient is delivered at hospital/ED	provider performing the intervention
			2 = SAD
			3 = Oral TI
			4 = Nasal TI
			5 = Surgical airway
			6 = None
			7 = Unknown
Optional Data Variables
I	Call time	Continuous	(hh:mm)	Actual time when call is answered by dispatch	Emergency medical dispatch / HEMS database
II	Dispatch time	Continuous	(hh:mm)	Actual time when alarm is initiated for the first unit	Emergency medical dispatch / HEMS database
III	First unit arrived	Continuous	(hh:mm)	Actual time (as reported in service) when first unit arrives on scene	Emergency medical dispatch / HEMS database
IV	Highest level of care arrival	Continuous	(hh:mm)	Actual time (as reported in service) when unit with highest level of care arrives on scene	Emergency medical dispatch / HEMS database
V	Leaving scene	Continuous	(hh:mm)	Actual time when patient leaves the scene (as defined by service) or time of death if dead on scene	Emergency medical dispatch / HEMS database
VI	Arrival in first hospital	Continuous	(hh:mm)	Actual time when patient arrives in first hospital	Emergency medical dispatch / HEMS database
VII	Arrival in final hospital	Continuous	(hh:mm)	Actual time when patient arrives in final hospital	Emergency medical dispatch / HEMS database
VIII	Number of intubations in total the provider has performed			The panel recognises that the experience of the provider in terms of total number of intubations performed is important but cannot agree on how this can be implemented and quantified in the current template.	provider performing the intervention
PATIENT
IX	ASA-PS	Ordinal	1 = A normal healthy patient	The pre-intervention co-morbidity existing before the incident. Derangements resulting from the incident should not be considered	provider performing the intervention
			2 = A patient with mild systemic disease
			3 = A patient with severe systemic disease
			4 = A patient with severe systemic disease that is a constant threat to life
			5 = A moribund patient who is not expected to survive without the operation
			6 = A declared brain-dead patient whose organs are being removed for donor purposes
			7 = Unknown
X	Weight	Continuous	Number	Estimated weight of patient in kg or lbs	provider performing the intervention
XI	Height	Continuous	Number	Estimated height of patient in metres or inches	provider performing the intervention
XII	Respiratory rate, lowest pre-intervention	Continuous	Number	Lowest value recorded pre-intervention by EMS on scene	provider performing the intervention
XIII	Blood pressure, lowest pre-intervention	Continuous	Number	Lowest value recorded pre-intervention by EMS on scene	provider performing the intervention
XIV	Heart rate, lowest pre-intervention	Continuous	Number	Lowest value recorded pre-intervention by EMS on scene	provider performing the intervention
XV	GCS, lowest pre-intervention (m/v/e)	Ordinal	Motor 1-6	Lowest value recorded pre-intervention by EMS on scene	provider performing the intervention
			Verbal 1-5
			Eyes 1-4
			Not recorded
XVIa	SpO2, lowest recorded pre-intervention; state: with or without supplemental O2	Lowest recorded by EMS provider	Number/ Not recorded	Lowest value recorded pre-intervention by EMS on scene	provider performing the intervention
			1 = Without supplemental O2
			2 = With supplemental O2
			3 = Unknown if supplemental O2
XVIb	SpO2, last value measured before intervention	Continuous	Number	Last value recorded before airway intervention started	provider performing the intervention
XVIc	SpO2, with supplemental O2	Continuous	Number	Value recorded pre-intervention with supplemental O2 if administered	provider performing the intervention
XVId	SpO2, with non-invasive PP ventilation	Continuous	Number	Value recorded pre-intervention with non-invasive positive pressure ventilation if administered	provider performing the intervention
POST INTERVENTION
XVII	Survival status	Nominal	1 = Dead	Alive or dead 30 days after incident	provider performing the intervention
			2 = Alive
			3 = Unknown
XVIII	Type of primary device attempted	Nominal	1 = Bag mask ventilation	Primary airway device used in first attempt of airway management	provider performing the intervention
			2 = Supraglottic airway device
			3 = Endotracheal tube
			4 = Surgical airway
			5 = none
			6 = unknown
XIX	Number of rescue devices attempted	Continuous	Number	Number of different devices used in airway management rescue attempt following an unsuccessful first attempt	provider performing the intervention
Fixed System Variables
1	Population	Continuous	Number	Population count in the primary response area of the EMS	Medical Director EMS
2	Area	Continuous	Number	Area in sq km or sq miles of primary response area of the EMS	Medical Director EMS
3	Rural, urban, split	Nominal	1 = Urban	Urban area defined as: "De facto population living in areas classified as urban according to the criteria used by each area or country. Data refer to 1 July of the year indicated and are presented in thousands". Rural area defined as: "De facto population living in areas classified as rural. Data refer to 1 July of the year indicated and are presented in thousands".	Medical Director EMS
			2 = Rural
			3 = Split
4	Usual tiered response	Free text	Free text	Describe briefly	Medical Director EMS
5	Time intervals collected	Free text	Free text	Describe briefly	Medical Director EMS
6	Service mission types	Free text	Free text	Describe briefly; e.g., mainly trauma or mixed patient population	Medical Director EMS
7	Times available	Free text	Free text	Describe briefly	Medical Director EMS
8	Established airway management protocols	Free text	Free text	Describe briefly	Medical Director EMS
9	Airway management techniques available	Free text	Free text	Describe briefly	Medical Director EMS
10	Describe type of training in airway management	Free text	Free text	Describe briefly	Medical Director EMS
11	Type of tracheal tube confirmation technique	Nominal	1 = Auscultation		Medical Director EMS
			2 = Colorimetry
			3 = Capnometry
			4 = Capnography
			5 = none
12	Type of available ventilator	Free text	Free text	Describe briefly	Medical Director EMS
Please add your proposal for new variables in the blue cells below.
