# Supplementary material for: Standardised data reporting from pre-hospital advanced airway management – a nominal group technique update of the Utstein-style airway template
Source: Scand J Trauma Resusc Emerg Med. 2018 Jun 4;26:46. doi: 10.1186/s13049-018-0509-y (PMC5987657; doi:10.1186/s13049-018-0509-y)
Supplement: Supplementary file 2 — Questionnaire second email round. (XLSX 21 kb) [file 13049_2018_509_MOESM2_ESM.xlsx]

## Sheet: template variables and QI
Revision of the template for uniform reporting of data from pre-hospital advanced airway management
Modified nominal groupe technique - Round 2						Dear expert, - Please first rank the variables within each section according to instructions in section headings (BLUE rows). Ranking number are then inserted in coloumn-G. - Then, for the variables you have ranked, please feel free to suggest changes in coloumns H-M (ONLY the ranked variables within each section, not all variables !)
Number	Data variable name	Type of data	Data variable categories or values	Definition of data variable (if relevant)	Source of data (if relevant)	Ranking within sections	Please type "1" if you want the variable to be changed	Suggest new variable name	Suggest new categories or values	Suggest new definitions	Suggest new source	Additional Comments
TEMPLATE VARIABLES FOR UNIFORM REPORTING OF DATA FROM PRE-HOSPITAL ADVANCED AIRWAY MANAGEMENT
CORE SYSTEM VARIABLES: RANK THE 4 MOST IMPORTANT VARIABLES (1 = most important, 4 = least important)
1	Highest Level of EMS provider on scene	Ordinal	1 = EMT non-Paramedic 2 = EMT-Paramedic 3 = Nurse (non-anesthesia) 4 = Nurse (anesthesia) 5 = Physician (General practitioner) 6 = Physician (Emergency physician) 7 = Physician (Anesthesiologist/ICU) 8 = Unknown	Highest level of EMS provider on scene, excluding any non-EMS personnel (bystanders, family, etc)	Provider performing the intervention
2	Airway devices available on scene (See also 23: device used in airway manegement)	Nominal	1 = Bag Mask Ventilation 2 = SAD (laryngeal Tube) 3 = SAD (laryngeal Mask) 4 = SAD (IGEL) 5 = Endotracheal intubation (direct laryngoscopy) 6 = Endotracheal intubation (video-laryngocopy) 7 = Surgical airway or percutaneous surgical airway. 8 = Jet-ventilation 9 = Unknown	Airway devices available on scene and provider on-scene who knows how to use it. Bag mask ventilation includes insertion of oro/nasopharyngeal airway. (Select all that apply)	Provider performing the intervention
3	Drugs for airway management available on scene (See 21: Drugs used for airway management)	Nominal	1 = RSI capability (anaesthetic agents and NMBA) 2 = Ketamin 3 = Sedatives 4 = Analgesia / opioids 5 = NMBAs only 6 = None	Drugs used for airway management, available on scene and someone competent to administer them (Select all that apply)	Provider performing the intervention
4	Main type of transportation	Nominal	1 = Ground ambulance 2 = Helicopter (Air ambulance) 3 = Fixed-wing (Air ambulance) 4 = Private or public vehicle 5 = Police service vehicle 6 = Fire service vehicle 7 = Not transported 8 = Unknown	Main type of transportation vehicle used (if multiple vehicles used, select vehicle used for the main part of the transportation time)	Provider performing the intervention
5	Response time	Continuous	Minutes	Time from when the Emergency Medical Communication Centre alarms the EMS unit(s) until the time of arrival on the scene of the first unit.	Emergency medical dispatch / HEMS database
CORE PATIENT VARIABLES: RANK THE 8 MOST IMPORTANT VARIABLES (1 = most important, 8 = least important)
6	Co-morbidity	Ordinal	1 = No (ASA-PS = 1) 2 = Yes (ASA-PS = 2-6) 3 = Unknown	ASA-PS definition 1 = A normal healthy patient 2 = A patient with mild systemic disease 3 = A patient with severe systemic disease 4 = A patient with severe systemic disease that is a constant threat to life 5 = A moribund patient who is not expected to survive without the operation 6 = A declared brain-dead patient whose organs are being removed for donor purposes	Provider performing the intervention
7	Age	Continuous	YY or MM	Years rounded down. Ages under 1 year are reported in decimals (e.g., 6 month = 0.5 year)	Provider performing the intervention
8	Gender	Nominal	1 = Female 2 = Male 3 = Unknown	Patient gender	Provider performing the intervention
9	Patient category	Nominal	1 = Trauma - blunt 2 = Trauma – penetrating 3 = Trauma – head injury (including TBI) 4 = Trauma - other (including burns, strangulation, drowning, asphyxiation) 5 = Medical – Cardiac arrest 6 = Medical – stroke (including cerebral hemorrhage or infarction) 7 = Medical - intox 8 = Medical – other 9 = Unknown	Dominating reason for emergency treatment	Provider performing the intervention
10	Indication for airway intervention	Nominal	1 = Decreased level of consciousness 2 = Hypoxemia 3 = Ineffective ventilation 4 = Existing airway obstruction 5 = Impending airway obstruction 6 = Combative or uncooperative 7 = Relief of pain or distress 8 = Cardiopulmonary arrest 9 = Other	Dominating indication for airway intervention	Provider performing the intervention
11	Respiratory rate, initial	Continuous	Number	First value recorded by the first EMS provider on scene	Provider performing the intervention
12	Blood pressure, initial	Continuous	Number (Syst-BP/Dias-BP (MAP))	First value recorded by the first EMS provider on scene	provider performing the intervention
13	Heart rate, initial	Continuous	Number	First value recorded by the first EMS provider on scene	provider performing the intervention
14	SpO2, initial	Continuous	Number	First value recorded by the first EMS provider on scene	provider performing the intervention
15	Glasgow Coma Score (GCS), initial	Ordinal	Sum GCS (Motor + Verbal + Eyes)	First value recorded by the first EMS provider on scene. See also GCS definitions	provider performing the intervention
CORE POST-INTERVENTION VARIABLES: RANK THE 12 MOST IMPORTANT VARIABLES (1 = most important, 12 = least important)
16	Ventilation, post-intervention	Nominal	1 = Spontaneous ventilation 2 = Controlled manual ventilation 3 = Controlled mechanical ventilation (ventilator) 4 = mixed ventilation 5 = unknown	How the patient is ventilated following airway management? If both spontaneous and controlled ventilation, choose "mixed ventilation"	provider performing the intervention
17	Blood pressure, post-intervention	Continuous	Number (Syst-BP/Dias-BP (MAP))	First value recorded by the EMS provider after finalised airway management	provider performing the intervention
18	Heart rate, post-intervention	Continuous	Number	First value recorded by the EMS provider after finalised airway management	provider performing the intervention
19	SpO2, post-intervention	Continuous	Number	First value recorded by the EMS provider after finalised airway management	provider performing the intervention
20	EtCO2, post-intervention	Continuous	Number	First value recorded by the EMS provider after finalised airway management	provider performing the intervention
21	Blood pressure, on arrival hospital	Continuous	Number (Syst-BP/Dias-BP (MAP))	Last measurement immediately before handing-over the patient	provider performing the intervention
22	Heart rate, on arrival hospital	Continuous	Number	Last measurement immediately before handing-over the patient	provider performing the intervention
23	SpO2, on arrival hospital	Continuous	Number	Last measurement immediately before handing-over the patient	provider performing the intervention
24	EtCO2, on arrival hospital	Continuous	Number	Last measurement immediately before handing-over the patient	provider performing the intervention
25	Survival status	Nominal	1 = Dead on-scene or on arrival 2 = Alive on hospital arrival (including patients being transported with on-going mechanical chest compressions or ECPR) 3 = Unknown	Patient survival status: EMS treatment and on arrival at hospital	provider performing the intervention
26	Attempts at airway intervention	Nominal and continous	1 = One attempt by first provider 2 = Two attempts by first provider 3 = Multiple attempts by first provider 4 = One attempt by second provider 5 = Two attempts by second provider 6 = Multiple attempts by second provider 7= Total number of attempts at airway intervention 8 = Failure of primary airway plan (need to change airway intervention) 9 = Unknown	Number of attempts at securing the airway with a supraglottic airway device (SAD) or tracheal intubation (TI). An intubation attempt is defined as attempted laryngoscopy with the intent to intubate. (Select all that apply)	provider performing the intervention
27	Complications during airway management	Nominal	1 = ETT misplaced in oesophagus and recognised/corrected immediately 2 = ETT misplaced in oesophagus (NOT recognised/corrected immediately) 3 = ETT misplaced in right mainstem bronchus 4 = Teeth trauma 5 = Aspiration/vomiting during airway management (NOT present before) 6 = Cardiac arrest during airway management 7 = Hypoxia (SpO2 < 93% or > 10% from starting value) 8 = Bradycardia (HR < 40/min)…	Problems and mechanical complications recognised on scene and caused by airway management. Physiologic complications (6,7,8 and 9) are regarded as such if they were not present before airway intervention and were recorded during or immediately after airway management. The following definitions are used: hypoxia (SaO2 < 93% or > 10% from starting value); hypotension (SBP < 90mmHg or > 10% from sta…	provider performing the intervention
28	Drugs used to facilitate airway procedure	Nominal	1 = RSI capability (anaesthetic agents and NMBA) 2 = Ketamin 3 = Sedatives 4 = Analgesia / opioids 5 = NMBAs only 6 = None	Drugs used to facilitate the airway intervention. (Select all that apply)	provider performing the intervention
29	Successful airway management	Nominal	1 = success on first attempt 2 = success on second attempt 3 = success on third attempt 4 = success on more than three attempts 5 = failed intubation 6 = Failure of primary airway plan (need to change airway intervention) 7 = unknown	Successful airway management may include also other devices then ETT. Successful intubation is defined as tube verified in the trachea. An intubation attempt is defined as attempted laryngoscopy with the intent to intubate.(Select all that apply)	provider performing the intervention
30	Final device used in successful airway management	Nominal	1 = Bag Mask Ventilation 2 = SAD (laryngeal Tube) 3 = SAD (laryngeal Mask) 4 = SAD (IGEL) 5 = Endotracheal intubation (direct laryngoscopy) 6 = Endotracheal intubation (video-laryngocopy) 7 = Surgical airway or percutaneous surgical airway. 8 = Jet-ventilation 9 = Unknown	Final device used to manage successful airway or device in place when patient is delivered at hospital.
OPTIONAL DATA VARIABLES: RANK THE 20 MOST IMPORTANT VARIABLES (1 = most important, 20 = least important)
31	Call time	Continuous	(hh:mm)	Actual time when call is answered by dispatch	Emergency medical dispatch / HEMS database
XX	Time from intubator arrival to intubation	Continuous	Minutes	Time from the intubating professional arrives at patient, until the patient is intubated (Verified by lung auscultation and/or ETCO2)	Provider performing the intervention
XX	Intubation time	Continuous	Minutes	Time from laryngoscope first passes the front teeth until the patient is intubated (Verified by lung auscultation and/or ETCO2)	Provider performing the intervention
XX	Time from intubator arrival to patient leaving scene	Continuous	Minutes	Time from the intubating professional arrives at patient, until the patient leaves the scene	Provider performing the intervention
XX	Checklist for airway management/RSI	Ordinal	1 = Checklist available and used 2 = Checklist available, but not used 3 = No Checklist available	RSI/Airway management checklist available and used.	Provider performing the intervention
32	Dispatch time	Continuous	(hh:mm)	Actual time when alarm is initiated for the first unit	Emergency medical dispatch / HEMS database
33	First unit arrived	Continuous	(hh:mm)	Actual time (as reported in service) when first unit arrives on scene	Emergency medical dispatch / HEMS database
34	Highest level of care arrival	Continuous	(hh:mm)	Actual time (as reported in service) when unit with highest level of care (intubating unit) arrives on scene	Emergency medical dispatch / HEMS database
35	Leaving scene	Continuous	(hh:mm)	Actual time when patient leaves the scene (as defined by service) or time of death if dead on scene	Emergency medical dispatch / HEMS database
36	Arrival in receiving unit (e.g. ED or ICU) in first hospital	Continuous	(hh:mm)	Actual time when patient arrives in receiving unit (e.g. ED or ICU) in first hospital	Emergency medical dispatch / HEMS database
37	Arrival in receiving unit (e.g. ED or ICU) in final hospital	Continuous	(hh:mm)	Actual time when patient arrives in receiving unit (e.g. ED or ICU) in final hospital	Emergency medical dispatch / HEMS database
38	Number of airway management attempts in total the provider has performed	Nominal and continous	1 = less than 100 2 = less than 500 3 = more than 1000 4 = Number of intubations (ETT) last 6 months	Number of airway management attempts in total the provider has performed includes SAD (e.g. LT or Igel or LM), ETT (tracheal intubation), BMV (Bag Mask Ventilation) or other airway management techniques	provider performing the intervention
39	Co-morbidity	Ordinal	1 = No (ASA-PS = 1) 2 = Yes (ASA-PS = 2-6) 3 = Unknown	ASA-PS definition 1 = A normal healthy patient 2 = A patient with mild systemic disease 3 = A patient with severe systemic disease 4 = A patient with severe systemic disease that is a constant threat to life 5 = A moribund patient who is not expected to survive without the operation 6 = A declared brain-dead patient whose organs are being removed for donor purposes	Provider performing the intervention
40	Weight	Continuous	Number	Estimated weight of patient in kg or lbs	provider performing the intervention
41	Height	Continuous	Number	Estimated height of patient in metres or inches	provider performing the intervention
42	Respiratory rate, lowest pre-intervention	Continuous	Number	Lowest value recorded pre-intervention by EMS on scene	provider performing the intervention
43	Blood pressure, lowest pre-intervention	Continuous	Number	Lowest value recorded pre-intervention by EMS on scene	provider performing the intervention
44	Heart rate, lowest pre-intervention	Continuous	Number	Lowest value recorded pre-intervention by EMS on scene	provider performing the intervention
45	Glasgow Coma Score (GCS), lowest pre-intervention	Ordinal	Sum GCS (Motor + Verbal + Eyes)	Lowest value recorded pre-intervention by EMS on scene	provider performing the intervention
46	SpO2, lowest pre-intervention	Continuous	Number	Lowest value recorded pre-intervention by EMS on scene	provider performing the intervention
47	Survival status	Nominal	1 = Dead at 24 hours 2 = Alive at 24 hours 3 = Alive to hospital discharge 4 = Unknown	Alive or dead at 24 hours and hospital discharge after incident	provider performing the intervention
48	Type of primary device attempted	Nominal	1 = Bag Mask Ventilation 2 = SAD (laryngeal Tube) 3 = SAD (laryngeal Mask) 4 = SAD (IGEL) 5 = Endotracheal intubation (direct laryngoscopy) 6 = Endotracheal intubation (video-laryngocopy) 7 = Surgical airway or percutaneous surgical airway. 8 = Jet-ventilation 9 = Unknown	Primary airway device used in first attempt of airway management. Bag mask ventilation includes insertion of oro/nasopharyngeal airway. If Bag mask ventilation prior to RSI, choose "Bag Mask Ventilation".	provider performing the intervention
49	Rescue devices after failed primary airway plan. (Select all that apply)	Continuous	1 = Bag Mask Ventilation 2 = SAD (laryngeal Tube) 3 = SAD (laryngeal Mask) 4 = SAD (IGEL) 5 = Endotracheal intubation (direct laryngoscopy) 6 = Endotracheal intubation (video-laryngocopy) 7 = Surgical or needle cricothyroidotomy. 8 = Jet-ventilation 9 = bougie/stylet usage 10 = Unknown	Number of different devices used in airway management rescue attempt following an unsuccessful first attempt	provider performing the intervention
XX	Type of laryngoscope used for tracheal intubation	Nominal	1- Macintosh blade 2- McCoy blade (flexible tip) 3- videolaryngoscope/unchanneled 4- videolaryngoscope/channeled 5-unknown		provider performing the intervention
XX	Type of available surgical airway	Nominal	1- percutaneous cannula 2- percutaneous cricotomy device 3- surgical/open airway (including BACT) 4- none		provider performing the intervention
XX	Perceived difficult intubation yes/no		difficulty due to : visualisation, insertion of tube only despit sufficient visualisation / foreign body or blood or saliva		provider performing the intervention
XX	other invasive measures taken		chest drainage, coniotomy, resuscitative thoracotomy		provider performing the intervention
XX	Was there a assistant trained in PHAM present on-scene?	Ordinal	1 = No 2 = Yes		provider performing the intervention
XX	Was this a patioent in whom you thought about performing PHAM but chose not to? If so; why	Ordinal and Nominal	1 = No 2 = Yes If YES: 3 = Because of perceived difficult intubation 4 = Because of unacceptable risk for PHAM failure or harm 5 = because of lack of training/skills 6 = because of lack of equipment 7 = because the patients was not so badly injured/ill 8 = because the patient was moribund and PHAM was deemed futile 9 = because of short transport time to hospital 10 = because of lack of resources …		provider performing the intervention
XX	Doses and type (name) of drugs used to fascilitate airway management	nominal and free text	Free text (or predefined choices according to service / study)	if you are going to do a research on drugs used eg on TBI patient airway management, should there be more spesific information about the pharmacological agents used	provider performing the intervention
XX	Airway injury	Nominal	1 = minimal 2 = medium 3 = severe/life-threatening 4 = dead 5 = none 6 = unknown	Airway injuries have been diagnosed until hospital discharge	Discharge letter
XX	Airway injury	Nominal	1 = minimal 2 = medium 3 = severe/life-threatening 4 = dead 5 = none 6 = unknown	Airway injuries have been diagnosed until hospital discharge	Discharge letter
XX	Ventilation mode, post-intervention	Categorical	1 = Assist-Control Ventilation (ACV/CMW) 2 = Synchronized Intermittent-Mandatory Ventilation (SIMV) 3 = Pressure-Controlled Ventilation (PCV) 4 = Pressure Support Ventilation (PSV) 5 = Airway Pressure Release Ventilation (APRV) 6 = Other		provider performing the intervention
XX	Preoxygenation strategy	Nominal	1 = Apnoic preoxygenation 2 = Passive/spontanous ventilation with O2 via mask/NC 3 = BVM before first airway attempt 4 = No preoxygenation		provider performing the intervention
XX	Aspiration related complications	Nominal	1 = minimal 2 = medium 3 = severe/life-threatening 4 = dead 5 = none 6 = unknown	Aspiration, according to diagnoses at hospital discharge or death	provider performing the intervention and hospital records
XX	Neurological outcome	Nominal	1 = minimal 2 = medium 3 = severe/life-threatening 4 = dead 5 = none 6 = unknown	Neurological outcome has been diagnosed until hospital discharge	Discharge letter
FIXED SYSTEM VARIABLES: RANK THE 5 MOST IMPORTANT VARIABLES (1 = most important, 5 = least important)
51	Population	Continuous	Number	Population count in the primary response area of the EMS	Medical Director EMS
52	Area	Continuous	Number	Area in sq km or sq miles of primary response area of the EMS	Medical Director EMS
53	Rural, urban, split	Nominal	1 = Urban 2 = Suburban 3 = Rural	Population living in areas classified as urban/suburban or rural according to the criteria used by each area or country	Medical Director EMS
54	Usual tiered response	Free text	Free text	Describe briefly	Medical Director EMS
55	Time intervals collected	Free text	Free text	Describe briefly	Medical Director EMS
56	Service mission types	Free text	Free text	Describe briefly; e.g., mainly trauma or mixed patient population	Medical Director EMS
57	Times available	Free text	Free text	Describe briefly	Medical Director EMS
58	Established airway management SOP	Free text	Free text	SOP including algorithm for difficult intubation (expected/unexpected), defined for specific HEMS.	Medical Director EMS
59	Airway management techniques available	Free text	Free text	Describe briefly	Medical Director EMS
60	Describe type of training in airway management	Free text	Free text	Describe briefly	Medical Director EMS
61	Type of tracheal tube confirmation technique	Nominal	1 = Auscultation only 2 = Capnometry only 3 = Waveform capnography 4 = None	Capnometry is a measurement of ETCO2 (ie, analysis alone) without a continuous written record or waveform. Waveform capnography includes both waveform of inspiration/expiration pattern and along with values for ETCO2.	Medical Director EMS
62	Mechanical ventilator available	Ordinal	1 = No 2 = Yes 3 = Unknown	Is ventilator available for patients on all missions.	Medical Director EMS
