# Supplementary material for: Standardised data reporting from pre-hospital advanced airway management – a nominal group technique update of the Utstein-style airway template
Source: Scand J Trauma Resusc Emerg Med. 2018 Jun 4;26:46. doi: 10.1186/s13049-018-0509-y (PMC5987657; doi:10.1186/s13049-018-0509-y)
Supplement: Supplementary file 3 — Questionnaire third email round. (XLSX 20 kb) [file 13049_2018_509_MOESM3_ESM.xlsx]

## Sheet: template variables & QI round 3
Revision of the template for uniform reporting of data and quality indicators from pre-hospital advanced airway management
Modified nominal groupe technique - Round 3						Dear expert, - Please first rank the variables within each section according to instructions in section headings (BLUE rows). Ranking number are then inserted in column-G. - Then, for the variables you have ranked, please feel free to suggest changes to ranked variables in columns H-M (ONLY ranked variables within each section, not all variables !)
Number	Data variable name	Type of data	Data variable categories or values	Definition of data variable (if relevant)	Source of data (if relevant)	Ranking within sections	Please type "1" if you want the variable to be changed	Suggest new variable name	Suggest new categories or values	Suggest new definitions	Suggest new source	Additional Comments
TEMPLATE VARIABLES FOR UNIFORM REPORTING OF DATA FROM PRE-HOSPITAL ADVANCED AIRWAY MANAGEMENT
CORE SYSTEM VARIABLES : RANK THE 12 MOST IMPORTANT VARIABLES (1 = most important, 12 = least important).
System
1	Highest Level of EMS provider on scene	Ordinal	1 = EMT non-Paramedic 2 = EMT-Paramedic 3 = Nurse (non-anesthesia) 4 = Nurse (anesthesia) 5 = Physician (General practitioner or other non-EP/non-anaethesiologists) 6 = Physician (Emergency physician-EP) 7 = Physician (Anesthesiologist/ICU) 8 = Unknown	Highest level of EMS provider on scene, excluding any non-EMS personnel (bystanders, family, etc)	Provider performing the intervention
2	Airway devices available on scene	Nominal	1 = Bag Mask Ventilation 2 = Supraglottic airway device (with suction) 3 = Supraglottic airway device (without suction) 4 = Endotracheal intubation (direct laryngoscopy) 5 = Endotracheal intubation (video-laryngocopy) 6 = Surgical emergency airway 7 = Percutaneous emergency airway 8 = Jet-ventilation 9 = Unknown	Airway devices available on scene and provider on-scene who knows how to use it. Bag mask ventilation includes insertion of oro/nasopharyngeal airway. (Select all that apply)	Provider performing the intervention
3	Drugs for airway management available on scene (See 21: Drugs used for airway management)	Nominal	1 = RSI capability (anaesthetic agents and NMBA) 2 = Ketamine 3 = Sedatives 4 = Analgetics 5 = NMBAs only 6 = None	Drugs used for airway management, available on scene and someone competent to administer them (Select all that apply)	Provider performing the intervention
4	Checklist for airway management/RSI	Ordinal	1 = Checklist available and used 2 = Checklist available, but not used 3 = No Checklist available	RSI/Airway management checklist available and used.	Provider performing the intervention
Times
5	Response time	Continuous	Minutes	Time from when the Emergency Medical Communication Centre alarms the EMS unit(s) until the time of arrival on the scene of the first unit.	Emergency medical dispatch / HEMS database
6	Lauch time	Continuous	Minutes	Time from when the Emergency Medical Communication Centre alarms the EMS unit(s) until time of departure from base/location of the unit towards patient.	Emergency medical dispatch / HEMS database
7	Call time	Continuous	(hh:mm)	Actual time when call is answered by dispatch	Emergency medical dispatch / HEMS database
8	Dispatch time	Continuous	(hh:mm)	Actual time when alarm is initiated for the first unit	Emergency medical dispatch / HEMS database
9	Time from intubator arrival to intubation	Continuous	Minutes	Time from the intubating professional arrives at patient, until the patient is intubated (Verified by lung auscultation AND waveform ETCO2)	Provider performing the intervention
10	Intubation time	Continuous	Minutes	Time from laryngoscope first passes the front teeth until the patient is intubated (Verified by lung auscultation AND waveform ETCO2)	Provider performing the intervention
11	Time from intubator arrival to patient leaving scene	Continuous	Minutes	Time from the intubating professional arrives at patient, until the patient leaves the scene (non-entrapped)	Provider performing the intervention
12	Time of highest level of care arrival	Continuous	(hh:mm)	Actual time (as reported in service) when unit with highest level of care (intubating unit) arrives on scene	Emergency medical dispatch / HEMS database
13	Time of leaving scene	Continuous	(hh:mm)	Actual time when patient leaves the scene (as defined by service) or time of death if dead on scene	Emergency medical dispatch / HEMS database
14	Arrival in receiving unit (e.g. ED or ICU) in first hospital	Continuous	(hh:mm)	Actual time when patient arrives in receiving unit (e.g. ED or ICU) in first hospital	Emergency medical dispatch / HEMS database
15	Arrival in receiving unit (e.g. ED or ICU) in final hospital	Continuous	(hh:mm)	Actual time when patient arrives in receiving unit (e.g. ED or ICU) in final hospital	Emergency medical dispatch / HEMS database
CORE PATIENT VARIABLES (Pre-intervention) RANK THE 10 MOST IMPORTANT VARIABLES (1 = most important, 10 = least important).
Patient
16	Age	Continuous	YY or MM	Years rounded down. Ages under 1 year are reported in decimals (e.g., 6 month = 0.5 year)	Provider performing the intervention
17	Gender	Nominal	1 = Female 2 = Male 3 = Unknown	Patient gender	Provider performing the intervention
18	Patient category	Nominal	1 = Trauma - blunt 2 = Trauma – penetrating 3 = Trauma – head injury (including TBI) 4 = Trauma - other (including burns, strangulation, drowning, asphyxiation) 5 = Medical – Cardiac arrest 6 = Medical – stroke (including cerebral hemorrhage or infarction) 7 = Medical - intox 8 = Medical – other 9 = Unknown	Dominating reason for emergency treatment	Provider performing the intervention
19	Indication for airway intervention	Nominal	1 = Decreased level of consciousness 2 = Hypoxemia 3 = Ineffective ventilation 4 = Existing airway obstruction 5 = Impending airway obstruction 6 = Combative or uncooperative 7 = Relief of pain or distress 8 = Cardiopulmonary arrest 9 = Other	Dominating indication for airway intervention	Provider performing the intervention
20	Perceived difficult intubation	Nominal	1 = Yes 2 = No C/L grade=	difficulty due to poor visualisation, foreign body, blood or saliva	provider performing the intervention
Physiology
21	Respiratory rate, initial	Continuous	Number	First value recorded by the first EMS provider on scene	Provider performing the intervention
22	Blood pressure, initial	Continuous	Number (Syst-BP/Dias-BP (MAP))	First value recorded by the first EMS provider on scene	provider performing the intervention
23	Blood pressure, lowest pre-intervention	Continuous	Number	Lowest value recorded pre-intervention by EMS on scene	provider performing the intervention
24	SpO2, initial	Continuous	Number	First value recorded by the first EMS provider on scene	provider performing the intervention
25	SpO2, lowest pre-intervention	Continuous	Number	Lowest value recorded pre-intervention by EMS on scene	provider performing the intervention
26	Glasgow Coma Score (GCS), initial	Ordinal	Sum GCS (Motor + Verbal + Eyes)	First value recorded by the first EMS provider on scene. See also GCS definitions	provider performing the intervention
27	Glasgow Coma Score (GCS), lowest pre-intervention	Ordinal	Sum GCS (Motor + Verbal + Eyes)	Lowest value recorded pre-intervention by EMS on scene	provider performing the intervention
CORE POST-INTERVENTION VARIABLES RANK THE 15 MOST IMPORTANT VARIABLES (1 = most important, 15 = least important).
28	Preoxygenation strategy	Nominal	1 = Apnoeic preoxygenation 2 = Passive/spontanous ventilation with O2 via mask/NC 3 = BVM before first airway attempt 4 = No preoxygenation		provider performing the intervention
29	Drugs used to facilitate airway procedure	Nominal	1 = RSI capability (anaesthetic agents and NMBA) 2 = Ketamin 3 = Sedatives 4 = Analgesia / opioids 5 = NMBAs only 6 = None	Drugs used to facilitate the airway intervention. (Select all that apply)	provider performing the intervention
30	Doses and type (name) of drugs used to fascilitate airway management	nominal and free text	Free text (or predefined choices according to service / study)	if you are going to do a research on drugs used eg on TBI patient airway management, should there be more spesific information about the pharmacological agents used	provider performing the intervention
31	Type of primary device attempted	Nominal	1 = Bag Mask Ventilation 2 = Supraglottic airway device (with suction) 3 = Supraglottic airway device (without suction) 4 = Endotracheal intubation (direct laryngoscopy) 5 = Endotracheal intubation (video-laryngocopy) 6 = Surgical emergency airway 7 = Percutaneous emergency airway 8 = Jet-ventilation 9 = Unknown	Primary airway device used in first attempt of airway management. Bag mask ventilation includes insertion of oro/nasopharyngeal airway. If Bag mask ventilation prior to RSI, choose "Bag Mask Ventilation".	provider performing the intervention
32	Device used in successful airway management	Nominal	1 = Bag Mask Ventilation 2 = Supraglottic airway device (with suction) 3 = Supraglottic airway device (without suction) 4 = Endotracheal intubation (direct laryngoscopy) 5 = Endotracheal intubation (video-laryngocopy) 6 = Surgical emergency airway 7 = Percutaneous emergency airway 8 = Jet-ventilation 9 = Unknown	Device used to manage successful airway or device in place when patient is delivered at hospital. AND - specify which attempt number used which device. i.e. attempt 1 -DL, attempt 2- VL.
33	Type of laryngoscope used for tracheal intubation	Nominal	1 = Macintosh blade (curved) 2 = Miller blade (straight) 3 = McCoy blade (flexible tip) 4 = Videolaryngoscope/unchanneled 5 = Videolaryngoscope/channeled 6 = Unknown		provider performing the intervention
34	Rescue devices after failed primary airway plan. (Select all that apply)	Continuous	1 = Bag Mask Ventilation 2 = Supraglottic airway device (with suction) 3 = Supraglottic airway device (without suction) 4 = Endotracheal intubation (direct laryngoscopy) 5 = Endotracheal intubation (video-laryngocopy) 6 = Surgical emergency airway 7 = Percutaneous emergency airway 8 = Jet-ventilation 9 = No rescue device needed 10= Unknown	Number of different devices used in airway management rescue attempt following an unsuccessful first attempt	provider performing the intervention
35	Attempts at airway intervention	Nominal and continous	1 = One attempt by first provider 2 = Two attempts by first provider 3 = Multiple attempts by first provider 4 = One attempt by second provider 5 = Two attempts by second provider 6 = Multiple attempts by second provider 7= Total number of attempts at airway intervention 8 = Failure of primary airway plan (need to change airway intervention) 9 = Unknown	Number of attempts at securing the airway with a supraglottic airway device (SAD) or endotracheal tube (ET). An intubation attempt is defined as attempted laryngoscopy with the intent to intubate. (Select all that apply)	provider performing the intervention
36	Number of airway management attempts in total the provider has performed	Nominal and continous	1 =<50 2 =50-250 3 = 250-1000 4 =1000-2500 5 =>2500 6 = Number of intubations (ET) last 6 months	Number of airway management attempts in total the provider has performed includes SAD (e.g. LT or Igel or LM), ET (endotracheal tube), BMV (Bag Mask Ventilation) or other airway management techniques.	provider performing the intervention
37	Successful airway management	Nominal	1 = success on first attempt 2 = success on second attempt 3 = success on third attempt 4 = success on more than three attempts 5 = failed intubation 6 = Failure of primary airway plan (need to change airway intervention) 7 = unknown	Successful airway management may include also other devices then ETT. Successful intubation is defined as tube verified in the trachea. An intubation attempt is defined as attempted laryngoscopy with the intent to intubate.(Select all that apply)	provider performing the intervention
38	Complications during airway management	Nominal	1 = ETT misplaced in oesophagus and recognised/corrected immediately 2 = ETT misplaced in oesophagus (NOT recognised/corrected immediately) 3 = ETT misplaced in left/right mainstem bronchus 4 = Teeth trauma 5 = Aspiration/vomiting during airway management (NOT present before) 6 = Cardiac arrest during airway management 7 = Hypoxia during airway management (SpO2 < 93% or > 10% from starting value)…	Problems and mechanical complications recognised on scene and caused by airway management. Physiologic complications (6,7,8 and 9) are regarded as such if they were not present before airway intervention and were recorded during or immediately after airway management. The following definitions are used: hypoxia (SaO2 < 93% or > 10% from starting value); hypotension (SBP < 90mmHg or > 10% from sta…	provider performing the intervention
39	Blood pressure, post-intervention	Continuous	Number (Syst-BP/Dias-BP (MAP))	Value recorded 1-3 minutes after finalised airway management	provider performing the intervention
40	Heart rate, post-intervention	Continuous	Number	Value recorded 1-3 minutes after finalised airway management	provider performing the intervention
41	SpO2, post-intervention	Continuous	Number	Value recorded 1-3 minutes after finalised airway management	provider performing the intervention
42	EtCO2, post-intervention	Continuous	Number	Value recorded 1-3 minutes after finalised airway management	provider performing the intervention
43	SpO2, on arrival hospital	Continuous	Number	Last measurement immediately before handing-over the patient	provider performing the intervention
44	Ventilation, post-intervention	Nominal	1 = Spontaneous ventilation 2 = Controlled manual ventilation 3 = Controlled mechanical ventilation (ventilator) 4 = mixed ventilation 5 = unknown	How the patient is ventilated following airway management? If both spontaneous and controlled ventilation, choose "mixed ventilation"	provider performing the intervention
45	Survival status	Nominal	1 = Dead on arrival 2 = Dead on-scene after ALS interventions 3 = Alive on hospital arrival (including patients being transported with on-going mechanical chest compressions or ECPR) 4 = Dead at 24 hours 5 = Alive at 24 hours 6 = Alive to hospital discharge 7 = Unknown	Patient survival status: EMS treatment and on arrival at hospital	provider performing the intervention
46	Neurological outcome	Nominal	1 = DEAD 2 = VEGETATIVE STATE (Unable to interact with environment; unresponsive) 3 = SEVERE DISABILITY (Able to follow commands/ unable to live independently) 4 = MODERATE DISABILITY (Able to live independently; unable to return to work or school) 5 = GOOD RECOVERY (Able to return to work or school)	Neurological outcome according to Glasgow Outcome Scale (GOS)	Discharge letter
FIXED SYSTEM VARIABLES: RANK THE 4 MOST IMPORTANT VARIABLES (1 = most important, 4 = least important).
47	Population	Continuous	Number	Population count in the primary response area of the EMS	Medical Director EMS
48	Established airway management SOP	Free text	Free text	SOP including algorithm for difficult intubation (expected/unexpected), defined for specific HEMS.	Medical Director EMS
49	Airway management techniques available	Free text	Free text	Describe briefly	Medical Director EMS
50	Describe type of training in airway management	Free text	Free text	Describe briefly	Medical Director EMS
51	Type of tracheal tube confirmation technique	Nominal	1 = Auscultation only 2 = Capnometry only 3 = Waveform capnography 4 = None	Capnometry is a measurement of ETCO2 (ie, analysis alone) without a continuous written record or waveform. Waveform capnography includes both waveform of inspiration/expiration pattern and along with values for ETCO2. (Select all that apply)	Medical Director EMS
